# Supplementary material for: Efficiency of acetate-based isopropanol synthesis in Escherichia coli W is controlled by ATP demand
Source: Biotechnol Biofuels Bioprod. 2024 Aug 5;17:110. doi: 10.1186/s13068-024-02534-0 (PMC11302359; doi:10.1186/s13068-024-02534-0)
Supplement: Supplementary file 2 — Additional file 2. (Differentially) acetylated peptides at different temperatures grouped according to metabolic function. [file 13068_2024_2534_MOESM2_ESM.xlsx]

## Sheet: Acetylated proteins
(Differentially) Acetylated peptides at the different temperatures. Acetylations with a positive log2 FC (=fold change) are more prevalent at 25 °C while acetylations with a negative log2 FC are more prevalent at 37 °C.
Increased at 25 °C													Increased at 37 °C
Significant	neg logP	log2 FC 25 °C to 37 °C	Prev AA	Next AA	Peptide Length	Gene	Protein Description	Start	End	function	comment		Significant	neg logP	log2 FC 25 °C to 37 °C	Prev AA	Next AA	Peptide Length	Gene	Protein Description	Start	End	function	comment
+	9.89016	3.78818	R	I	15	carB	Carbamoyl-phosphate synthase large chain	990	1004	AA-synthesis			+	4.17848	-1.60715	K	A	16	carB	Carbamoyl-phosphate synthase large chain	637	652	AA-synthesis
+	2.8757	2.15652	R	L	9	metE	5-methyltetrahydropteroyltriglutamate--homocysteine methyltransferase	387	395	AA-synthesis			+	3.41569	-3.62407	K	A	7	ilvC	Ketol-acid reductoisomerase (NADP(+))	70	76	AA-synthesis
+	n.a.	1.52704	R	A	28	aroF	Phospho-2-dehydro-3-deoxyheptonate aldolase, Tyr-sensitive	175	202	AA-synthesis	log2 calculated from median intensities due to multiple detection of same peptide		+	n.a.	-1.79131	R	L	10	hisG	ATP phosphoribosyltransferase	7	16	AA-synthesis	log2 calculated from median intensities due to multiple detection of same peptide
													+	5.46078	-1.84772	R	-	13	aroH	Phospho-2-dehydro-3-deoxyheptonate aldolase, Trp-sensitive	336	348	AA-synthesis
													+	9.30415	-3.87291	R	I	10	allB	Allantoinase	20	29	N-metabolism
													+	3.80481	-2.64063	-	S	14	pepA	Cytosol aminopeptidase	1	14	N-metabolism
													+	4.7909	-2.48474	-	Q	12	pepA	Cytosol aminopeptidase	1	12	N-metabolism
													+	3.39141	-1.14295	R	V	13	pepA	Cytosol aminopeptidase	209	221	N-metabolism
													+	4.96088	-2.37256	K	L	9	aspA	Aspartate ammonia-lyase	244	252	N-metabolism
													+	2.37308	-2.05569	K	-	12	speG	Spermidine N(1)-acetyltransferase	175	186	N-metabolism
+	2.91296	3.05912	V	T	9	rpsS	30S ribosomal protein S19	24	32	RNA-binding/RNA-associated			+	1.84766	-1.98618	R	-	24	rplQ	50S ribosomal protein L17	104	127	RNA-binding/RNA-associated
+	1.73677	1.36483	A	T	10	rpsS	30S ribosomal protein S19	23	32	RNA-binding/RNA-associated			+	2.34862	-1.65457	Y	-	15	rplQ	50S ribosomal protein L17	113	127	RNA-binding/RNA-associated
+	1.56018	1.61345	K	V	12	rpsS	30S ribosomal protein S19	7	18	RNA-binding/RNA-associated			+	2.33332	-0.684042	D	-	10	rplQ	50S ribosomal protein L17	118	127	RNA-binding/RNA-associated
+	1.97988	2.12177	V	T	9	rpsS	30S ribosomal protein S19	24	32	RNA-binding/RNA-associated			+	2.58575	-2.02123	R	S	9	nusB	Transcription antitermination protein NusB	87	95	RNA-binding/RNA-associated
+	3.27019	2.46154	R	Y	14	rpsB	30S ribosomal protein S2	8	21	RNA-binding/RNA-associated
+	1.8768	2.38145	R	G	15	rpsC	30S ribosomal protein S3	66	80	RNA-binding/RNA-associated
+	3.39663	2.02322	M	V	18	rhlB	ATP-dependent RNA helicase RhlB	2	19	RNA-binding/RNA-associated
+	1.82989	1.11895	M	A	13	rhlB	ATP-dependent RNA helicase RhlB	2	14	RNA-binding/RNA-associated
+	2.28851	1.43798	R	C	10	rhlB	ATP-dependent RNA helicase RhlB	259	268	RNA-binding/RNA-associated
+	3.93921	2.63505	K	G	10	cspC	Cold shock-like protein CspC	6	15	transcription/regulation
+	2.89966	2.57634	R	T	23	lsrG	(4S)-4-hydroxy-5-phosphonooxypentane-2,3-dione isomerase	50	72	transcription/regulation
+	4.85556	3.09587	R	T	15	tufB	Elongation factor Tu 2	320	334	translation/translation associated			+	1.92764	-1.06044	R	I	16	tufB	Elongation factor Tu 2	173	188	translation/translation associated
													+	1.51448	-1.96463	R	A	7	fusA	Elongation factor G	372	378	translation/translation associated
													+	2.74357	-1.6215	R	M	9	fusA	Elongation factor G	138	146	translation/translation associated
													+	n.a.	-1.14463	K	L	14	fusA	Elongation factor G	424	437	translation/translation associated	log2 calculated from median intensities due to multiple detection of same peptide
													+	3.34963	-2.38265	K	E	11	tcdA	tRNA threonylcarbamoyladenosine dehydratase	172	182	translation/translation associated
													+	3.85812	-2.16763	R	I	13	tyrS	Tyrosine--tRNA ligase	310	322	tRNA synthese
													+	4.08596	-1.40545	M	G	12	tyrS	Tyrosine--tRNA ligase	2	13	tRNA synthese
													+	3.43765	-1.08028	R	P	17	tyrS	Tyrosine--tRNA ligase	377	393	tRNA synthese
													+	4.14531	-2.02974	K	I	11	thrS	Threonine--tRNA ligase	571	581	tRNA synthese
													+	1.87895	-1.99398	F	R	13	serS	Serine--tRNA ligase	24	36	tRNA synthese
													+	4.14488	-1.85576	R	T	7	serS	Serine--tRNA ligase	37	43	tRNA synthese
													+	3.26134	-1.4794	R	R	12	serS	Serine--tRNA ligase	9	20	tRNA synthese
													+	1.99758	-1.0504	R	R	15	serS	Serine--tRNA ligase	22	36	tRNA synthese
													+	3.46248	-1.97351	R	T	18	alaS	Alanine--tRNA ligase	352	369	tRNA synthese
													+	4.56349	-1.7643	R	N	19	hisS	Histidine--tRNA ligase	55	73	tRNA synthese
													+	3.22986	-1.62109	R	A	10	valS	Valine--tRNA ligase	929	938	tRNA synthese
													+	4.96142	-1.55871	R	I	19	valS	Valine--tRNA ligase	850	868	tRNA synthese
+	2.57217	2.48052	R	G	11	ibpA	Small heat shock protein IbpA	98	108	stress response, protein refolding			+	n.a.	-2.27668	R	R	10	pspA	Phage shock protein A	50	59	stress response, protein refolding	log2 calculated from median intensities due to multiple detection of same peptide
+	4.64708	1.99603	K	Q	19	pmrD	Signal transduction protein PmrD	61	79	stress response, protein refolding			+	3.92328	-1.80001	K	S	8	pspA	Phage shock protein A	95	102	stress response, protein refolding
+	3.21945	1.9019	-	S	7	pmrD	Signal transduction protein PmrD	1	7	stress response, protein refolding			+	1.89892	-1.28093	R	S	18	pspA	Phage shock protein A	174	191	stress response, protein refolding
+	2.32534	1.15195	R	V	7	pmrD	Signal transduction protein PmrD	59	65	stress response, protein refolding			+	1.85582	-0.873628	K	M	25	pspA	Phage shock protein A	192	216	stress response, protein refolding
													+	3.37138	-2.60759	R	V	20	groEL	Chaperonin GroEL	422	441	stress response, protein refolding
													+	3.05636	-2.53612	R	V	18	groEL	Chaperonin GroEL	351	368	stress response, protein refolding
													+	n.a.	-2.41553	K	E	29	groEL	Chaperonin GroEL	143	171	stress response, protein refolding	log2 calculated from median intensities due to multiple detection of same peptide
													+	2.47507	-1.61331	R	A	14	groEL	Chaperonin GroEL	119	132	stress response, protein refolding
													+	4.71556	-2.02928	R	R	16	groEL	Chaperonin GroEL	269	284	stress response, protein refolding
													+	2.89571	-1.45331	R	E	22	groEL	Chaperonin GroEL	37	58	stress response, protein refolding
													+	2.3987	-1.38399	K	V	26	groEL	Chaperonin GroEL	143	168	stress response, protein refolding
													+	1.66974	-1.38221	K	V	11	groEL	Chaperonin GroEL	312	322	stress response, protein refolding
													+	1.77563	-1.37098	K	K	13	groEL	Chaperonin GroEL	273	285	stress response, protein refolding
													+	n.a.	-1.4012	K	G	13	groEL	Chaperonin GroEL	106	118	stress response, protein refolding	log2 calculated from median intensities due to multiple detection of same peptide
													+	3.03056	-1.25281	D	V	9	groEL	Chaperonin GroEL	360	368	stress response, protein refolding
													+	3.44386	-1.2191	R	G	16	groEL	Chaperonin GroEL	37	52	stress response, protein refolding
													+	2.09457	-1.13906	A	V	11	groEL	Chaperonin GroEL	3	13	stress response, protein refolding
													+	4.08021	-2.53955	M	A	12	sodB	Superoxide dismutase [Fe]	2	13	stress response, protein refolding
													+	4.4208	-2.39349	K	Y	11	grxB	Glutaredoxin 2	47	57	stress response, protein refolding
													+	2.54629	-1.54198	K	F	12	grxB	Glutaredoxin 2	93	104	stress response, protein refolding
													+	4.74922	-2.32773	M	S	23	hchA	Protein/nucleic acid deglycase 1	2	24	stress response, protein refolding
													+	n.a.	-2.28823	K	N	15	ahpC	Alkyl hydroperoxide reductase C	92	106	stress response, protein refolding	log2 calculated from median intensities due to multiple detection of same peptide
													+	2.51428	-1.95524	K	W	15	ahpC	Alkyl hydroperoxide reductase C	18	32	stress response, protein refolding
													+	1.74022	-1.91414	M	N	11	ahpC	Alkyl hydroperoxide reductase C	2	12	stress response, protein refolding
													+	3.20803	-1.99572	K	N	10	ahpC	Alkyl hydroperoxide reductase C	8	17	stress response, protein refolding
													+	1.59825	-1.85051	K	Y	13	ahpC	Alkyl hydroperoxide reductase C	81	93	stress response, protein refolding
													+	3.93503	-1.68173	W	-	17	ahpC	Alkyl hydroperoxide reductase C	171	187	stress response, protein refolding
													+	n.a.	-1.00636	K	-	16	ahpC	Alkyl hydroperoxide reductase C	172	187	stress response, protein refolding	log2 calculated from median intensities due to multiple detection of same peptide
													+	4.54399	-2.16195	R	F	12	clpB	Chaperone protein ClpB	321	332	stress response, protein refolding
													+	3.14336	-1.78322	K	A	9	clpB	Chaperone protein ClpB	163	171	stress response, protein refolding
													+	3.27538	-1.60356	R	L	14	clpB	Chaperone protein ClpB	632	645	stress response, protein refolding
													+	1.7189	-1.50174	K	A	18	clpB	Chaperone protein ClpB	802	819	stress response, protein refolding
													+	2.78357	-1.38167	R	R	11	clpB	Chaperone protein ClpB	321	331	stress response, protein refolding
													+	2.1063	-1.3731	R	R	17	clpB	Chaperone protein ClpB	172	188	stress response, protein refolding
													+	3.53049	-2.15192	R	T	21	dnaK	Chaperone protein DnaK	168	188	stress response, protein refolding
													+	n.a.	-2.86988	R	N	18	dnaK	Chaperone protein DnaK	236	253	stress response, protein refolding	log2 calculated from median intensities due to multiple detection of same peptide
													+	n.a.	-1.39023	D	-	14	dnaK	Chaperone protein DnaK	625	638	stress response, protein refolding	log2 calculated from median intensities due to multiple detection of same peptide
													+	3.89097	-1.26062	K	T	22	dnaK	Chaperone protein DnaK	167	188	stress response, protein refolding
													+	2.79116	-2.09488	K	S	12	rpoB	DNA-directed RNA polymerase subunit beta	1235	1246	stress response, protein refolding
													+	5.47337	-2.00752	R	D	14	rpoB	DNA-directed RNA polymerase subunit beta	945	958	stress response, protein refolding
													+	2.12662	-1.76393	R	V	20	rpoB	DNA-directed RNA polymerase subunit beta	276	295	stress response, protein refolding
													+	2.24175	-1.64896	K	L	15	rpoB	DNA-directed RNA polymerase subunit beta	1197	1211	stress response, protein refolding
													+	2.92971	-1.42505	R	G	14	rpoB	DNA-directed RNA polymerase subunit beta	707	720	stress response, protein refolding
													+	n.a.	-1.54368	R	D	18	rpoB	DNA-directed RNA polymerase subunit beta	977	994	stress response, protein refolding	log2 calculated from median intensities due to multiple detection of same peptide
													+	2.33397	-1.04081	R	L	8	rpoB	DNA-directed RNA polymerase subunit beta	276	283	stress response, protein refolding
													+	n.a.	-1.61147	R	-	17	gstA	Glutathione S-transferase GstA	185	201	stress response, protein refolding	log2 calculated from median intensities due to multiple detection of same peptide
													+	2.37351	-1.93338	K	S	21	ahpF	Alkyl hydroperoxide reductase subunit F	12	32	stress response, protein refolding
													+	2.36206	-1.91159	R	L	10	gstB	Glutathione S-transferase GstB	74	83	stress response, protein refolding
													+	7.08046	-2.56599	R	-	8	gltA	Citrate synthase	420	427	TCA-cycle/glyoxylate cycle and assoc
													+	4.73561	-2.02426	R	D	9	gltA	Citrate synthase	411	419	TCA-cycle/glyoxylate cycle and assoc
													+	2.26626	-1.80074	R	-	7	gltA	Citrate synthase	420	426	TCA-cycle/glyoxylate cycle and assoc
													+	3.06367	-1.74301	D	Q	8	gltA	Citrate synthase	403	410	TCA-cycle/glyoxylate cycle and assoc
													+	1.73521	-1.49267	R	A	8	gltA	Citrate synthase	308	315	TCA-cycle/glyoxylate cycle and assoc
													+	3.44496	-2.43458	R	A	15	sucC	Succinate--CoA ligase [ADP-forming] subunit beta	298	312	TCA-cycle/glyoxylate cycle and assoc
													+	2.0876	-2.03292	K	A	9	sucC	Succinate--CoA ligase [ADP-forming] subunit beta	304	312	TCA-cycle/glyoxylate cycle and assoc
													+	3.80054	-1.76704	K	G	13	sucC	Succinate--CoA ligase [ADP-forming] subunit beta	360	372	TCA-cycle/glyoxylate cycle and assoc
													+	2.02273	-1.69279	K	I	13	sucC	Succinate--CoA ligase [ADP-forming] subunit beta	167	179	TCA-cycle/glyoxylate cycle and assoc
													+	2.99958	-1.28318	R	L	12	sucC	Succinate--CoA ligase [ADP-forming] subunit beta	349	360	TCA-cycle/glyoxylate cycle and assoc
													+	3.37202	-1.18162	R	C	17	sucC	Succinate--CoA ligase [ADP-forming] subunit beta	30	46	TCA-cycle/glyoxylate cycle and assoc
													+	5.28778	-2.376	D	-	10	sucD	Succinate--CoA ligase [ADP-forming] subunit alpha	280	289	TCA-cycle/glyoxylate cycle and assoc
													+	1.96954	-1.63944	K	S	19	sucD	Succinate--CoA ligase [ADP-forming] subunit alpha	257	275	TCA-cycle/glyoxylate cycle and assoc
													+	3.71226	-1.49695	M	V	9	sucD	Succinate--CoA ligase [ADP-forming] subunit alpha	2	10	TCA-cycle/glyoxylate cycle and assoc
													+	n.a.	-1.90666	R	I	13	sucB	Dihydrolipoyllysine-residue succinyltransferase component of 2-oxoglutarate dehydrogenase complex	286	298	TCA-cycle/glyoxylate cycle and assoc	log2 calculated from median intensities due to multiple detection of same peptide
													+	2.60111	-1.40837	K	D	9	sucB	Dihydrolipoyllysine-residue succinyltransferase component of 2-oxoglutarate dehydrogenase complex	299	307	TCA-cycle/glyoxylate cycle and assoc
													+	1.68634	1.54466	K	E	8	sucB	Dihydrolipoyllysine-residue succinyltransferase component of 2-oxoglutarate dehydrogenase complex	149	156	TCA-cycle/glyoxylate cycle and assoc
													+	3.15895	-2.09657	R	L	16	lpdA	Dihydrolipoyl dehydrogenase	162	177	TCA-cycle/glyoxylate cycle and assoc
													+	2.55979	-1.9547	K	G	25	lpdA	Dihydrolipoyl dehydrogenase	346	370	TCA-cycle/glyoxylate cycle and assoc
													+	4.62821	-1.84169	K	A	19	lpdA	Dihydrolipoyl dehydrogenase	238	256	TCA-cycle/glyoxylate cycle and assoc
													+	1.95688	-1.8061	R	G	19	lpdA	Dihydrolipoyl dehydrogenase	88	106	TCA-cycle/glyoxylate cycle and assoc
													+	4.74473	-1.76323	R	T	10	lpdA	Dihydrolipoyl dehydrogenase	293	302	TCA-cycle/glyoxylate cycle and assoc
													+	1.73886	-1.55803	I	V	7	lpdA	Dihydrolipoyl dehydrogenase	401	407	TCA-cycle/glyoxylate cycle and assoc
													+	2.72028	-1.48175	K	V	9	lpdA	Dihydrolipoyl dehydrogenase	399	407	TCA-cycle/glyoxylate cycle and assoc
													+	1.65524	-1.43457	K	T	22	lpdA	Dihydrolipoyl dehydrogenase	112	133	TCA-cycle/glyoxylate cycle and assoc
													+	3.07303	-2.07384	K	S	10	sdhB	Succinate dehydrogenase iron-sulfur subunit	44	53	TCA-cycle/glyoxylate cycle and assoc
													+	2.81895	-2.06195	H	A	9	aceB	Malate synthase A	342	350	TCA-cycle/glyoxylate cycle and assoc
													+	1.74092	-1.91872	R	I	7	aceB	Malate synthase A	45	51	TCA-cycle/glyoxylate cycle and assoc
													+	2.31596	-1.81726	R	F	18	aceB	Malate synthase A	481	498	TCA-cycle/glyoxylate cycle and assoc
													+	n.a.	-2.27985	K	K	12	icd	Isocitrate dehydrogenase [NADP]	175	186	TCA-cycle/glyoxylate cycle and assoc	log2 calculated from median intensities due to multiple detection of same peptide
													+	1.74296	-1.85403	K	E	15	icd	Isocitrate dehydrogenase [NADP]	236	250	TCA-cycle/glyoxylate cycle and assoc
													+	2.30104	-1.63497	R	E	23	icd	Isocitrate dehydrogenase [NADP]	251	273	TCA-cycle/glyoxylate cycle and assoc
													+	n.a.	-1.79819	K	K	14	icd	Isocitrate dehydrogenase [NADP]	48	61	TCA-cycle/glyoxylate cycle and assoc	log2 calculated from median intensities due to multiple detection of same peptide
													+	2.4725	-1.60384	R	I	7	icd	Isocitrate dehydrogenase [NADP]	181	187	TCA-cycle/glyoxylate cycle and assoc
													+	1.86621	-1.59611	K	F	11	icd	Isocitrate dehydrogenase [NADP]	167	177	TCA-cycle/glyoxylate cycle and assoc
													+	1.92632	-1.24126	K	E	14	icd	Isocitrate dehydrogenase [NADP]	167	180	TCA-cycle/glyoxylate cycle and assoc
													+	3.30445	-1.00111	K	I	9	icd	Isocitrate dehydrogenase [NADP]	5	13	TCA-cycle/glyoxylate cycle and assoc
													+	2.11874	-0.893662	K	L	17	icd	Isocitrate dehydrogenase [NADP]	379	395	TCA-cycle/glyoxylate cycle and assoc
													+	2.67318	-1.91369	R	A	11	maeB	NADP-dependent malic enzyme	388	398	TCA-cycle/glyoxylate cycle and assoc
													+	3.92973	-1.88698	R	A	20	maeB	NADP-dependent malic enzyme	330	349	TCA-cycle/glyoxylate cycle and assoc
													+	5.39472	-1.86958	K	M	9	maeB	NADP-dependent malic enzyme	268	276	TCA-cycle/glyoxylate cycle and assoc
													+	2.17144	-1.8556	R	A	9	maeB	NADP-dependent malic enzyme	483	491	TCA-cycle/glyoxylate cycle and assoc
													+	2.4387	-1.35248	K	T	11	maeB	NADP-dependent malic enzyme	238	248	TCA-cycle/glyoxylate cycle and assoc
													+	2.99275	-1.90993	R	E	11	ppc	Phosphoenolpyruvate carboxylase	786	796	TCA-cycle/glyoxylate cycle and assoc
													+	4.8609	-1.8673	R	I	7	sucA	2-oxoglutarate dehydrogenase E1 component	554	560	TCA-cycle/glyoxylate cycle and assoc
													+	4.22769	-1.70345	R	Q	8	sucA	2-oxoglutarate dehydrogenase E1 component	574	581	TCA-cycle/glyoxylate cycle and assoc
													+	1.87433	-1.62381	R	R	10	sucA	2-oxoglutarate dehydrogenase E1 component	216	225	TCA-cycle/glyoxylate cycle and assoc
													+	5.33451	-1.58547	K	A	15	fumA	Fumarate hydratase class I, aerobic	186	200	TCA-cycle/glyoxylate cycle and assoc
													+	1.85846	-1.02055	K	Q	19	fumA	Fumarate hydratase class I, aerobic	100	118	TCA-cycle/glyoxylate cycle and assoc
													+	3.21328	-1.64845	R	D	13	glxR	2-hydroxy-3-oxopropionate reductase	225	237	TCA-cycle/glyoxylate cycle and assoc
													+	6.3714	-1.57337	K	F	15	glxR	2-hydroxy-3-oxopropionate reductase	88	102	TCA-cycle/glyoxylate cycle and assoc
+	4.74974	2.73744	K	I	9	manX	PTS system mannose-specific EIIAB component	312	320	transport, chemotaxis			+	1.96616	-1.58517	K	-	10	manX	PTS system mannose-specific EIIAB component	314	323	transport, chemotaxis
													+	3.74187	-3.45093	R	A	7	pckA	Phosphoenolpyruvate carboxykinase (ATP)	450	456	glycolysis, gluconeogenesis
													+	3.49016	-2.05193	K	A	8	pckA	Phosphoenolpyruvate carboxykinase (ATP)	449	456	glycolysis, gluconeogenesis
													+	2.05599	-2.12213	R	G	10	pckA	Phosphoenolpyruvate carboxykinase (ATP)	80	89	glycolysis, gluconeogenesis
													+	5.07235	-2.40847	R	N	12	pckA	Phosphoenolpyruvate carboxykinase (ATP)	80	91	glycolysis, gluconeogenesis
													+	5.90696	-2.21537	R	A	17	pckA	Phosphoenolpyruvate carboxykinase (ATP)	334	350	glycolysis, gluconeogenesis
													+	6.01468	-2.16989	R	L	18	pckA	Phosphoenolpyruvate carboxykinase (ATP)	498	515	glycolysis, gluconeogenesis
													+	6.42398	-2.99327	K	-	25	pckA	Phosphoenolpyruvate carboxykinase (ATP)	516	540	glycolysis, gluconeogenesis
													+	2.25156	-2.07024	R	G	23	pckA	Phosphoenolpyruvate carboxykinase (ATP)	374	396	glycolysis, gluconeogenesis
													+	3.98377	-2.47186	K	R	9	pckA	Phosphoenolpyruvate carboxykinase (ATP)	255	263	glycolysis, gluconeogenesis
													+	4.33326	-2.1217	K	N	15	pgm	Phosphoglucomutase	530	544	glycolysis, gluconeogenesis
													+	2.2873	-1.95197	R	M	11	pgm	Phosphoglucomutase	268	278	glycolysis, gluconeogenesis
													+	3.08379	-1.95827	K	A	11	fbaB	Fructose-bisphosphate aldolase class 1	238	248	glycolysis, gluconeogenesis
													+	1.74892	-1.08448	K	Y	25	fbaB	Fructose-bisphosphate aldolase class 1	249	273	glycolysis, gluconeogenesis
													+	n.a.	-1.78811	D	-	9	atoD	Acetate CoA-transferase subunit alpha	212	220	Lipid metabolism, Product	log2 calculated from median intensities due to multiple detection of same peptide
													+	1.72384	-1.73815	K	A	17	atoD	Acetate CoA-transferase subunit alpha	132	148	Lipid metabolism, Product
													+	4.4418	-1.56426	R	M	16	atoD	Acetate CoA-transferase subunit alpha	72	87	Lipid metabolism, Product
													+	1.70384	-2.22368	R	K	8	accA	Acetyl-coenzyme A carboxylase carboxyl transferase subunit alpha	45	52	Lipid metabolism
													+	1.58228	-1.76466	K	L	18	accA	Acetyl-coenzyme A carboxylase carboxyl transferase subunit alpha	240	257	Lipid metabolism
													+	3.72758	-1.7602	R	L	14	accA	Acetyl-coenzyme A carboxylase carboxyl transferase subunit alpha	94	107	Lipid metabolism
													+	2.28055	-1.05907	R	I	9	accA	Acetyl-coenzyme A carboxylase carboxyl transferase subunit alpha	45	53	Lipid metabolism
													+	3.66961	-2.18692	R	Q	8	fadB	Fatty acid oxidation complex subunit alpha	522	529	Lipid metabolism
													+	4.55982	-2.15144	R	M	19	fadB	Fatty acid oxidation complex subunit alpha	135	153	Lipid metabolism
													+	4.97394	-1.81846	R	A	15	fadB	Fatty acid oxidation complex subunit alpha	288	302	Lipid metabolism
													+	4.22561	-1.79752	K	L	16	fadB	Fatty acid oxidation complex subunit alpha	343	358	Lipid metabolism
													+	2.32169	-1.62147	K	L	12	fadB	Fatty acid oxidation complex subunit alpha	181	192	Lipid metabolism
													+	3.57856	-2.07389	R	K	18	fabA	3-hydroxydecanoyl-[acyl-carrier-protein] dehydratase	106	123	Lipid metabolism
													+	2.7624	-1.88562	R	G	13	fabA	3-hydroxydecanoyl-[acyl-carrier-protein] dehydratase	40	52	Lipid metabolism
													+	1.93251	-1.55937	K	V	11	fabA	3-hydroxydecanoyl-[acyl-carrier-protein] dehydratase	114	124	Lipid metabolism
													+	3.11012	-2.09079	R	V	9	ppk	Polyphosphate kinase	75	83	energy metabolism
													+	1.76429	-2.05432	M	L	10	ppa	Inorganic pyrophosphatase	2	11	energy metabolism
													+	4.85334	-2.02619	R	-	17	apt	Adenine phosphoribosyltransferase	167	183	energy metabolism
													+	2.63779	-1.78414	K	N	12	acs	Acetyl-coenzyme A synthetase	45	56	acetylation
													+	4.21311	-1.727	K	T	22	acs	Acetyl-coenzyme A synthetase	201	222	acetylation
													+	4.22843	-1.71097	R	S	15	acs	Acetyl-coenzyme A synthetase	363	377	acetylation
