# Supplementary material for: Efficiency of acetate-based isopropanol synthesis in Escherichia coli W is controlled by ATP demand
Source: Biotechnol Biofuels Bioprod. 2024 Aug 5;17:110. doi: 10.1186/s13068-024-02534-0 (PMC11302359; doi:10.1186/s13068-024-02534-0)
Supplement: Supplementary file 3 — Additional file 3. Comprehensive list of all investigated metabolic flux scenarios including all modeling input- and output data of the ECC2_comp model. [file 13068_2024_2534_MOESM3_ESM.xlsx]

## Sheet: Tag explanation
Temperature	Sample names	Process time [h]
25 °C process	sample t1	8.50285
	sample t2	16.0945
	sample t3	24.1278
	sample t4	30.9195
	sample t5	33.8674
	sample t6	39.5924
	sample t7	41.9049
	sample t8	45.4716
	sample t9	50.5633
	sample t10	55.7008
	sample t11	60.3965
	sample t12	66.5112
	sample t13	74.3424
37 °C process	sample t1	5.68049
	sample t2	14.1992
	sample t3	21.8347
	sample t4	25.4451
	sample t5	38.5014
	sample t6	40.543
	sample t7	45.8201
	sample t8	60.6638
	sample t9	63.8617
	sample t10	67.7972
There is no calculation for sample t0, because no rates can be calculated at the beginning of the process. Input rates at sample t1 were calculated between sample t0 and t1, input rates at sample t2 were calculated between sample t1 and t2, etc.
For further calculations model data at 25 °C sample t1 and t2 as well as 37 °C sample t1 was not included because the calculated input rates exhibited large errors due to the small concentration changes.
For concentration profiles at the listed sample times see Fig. 3 a and b.
Measured flux	values determined from bioreactor cultivations; input values include futile cycle fluxes set to zero
Calculated flux	values determined by the model after pFBA and minor adjustments due to "infeasible" scenarios

## Sheet: Modelling Data ECC2_comp
All flux rates are given in [mmol gDCW-1 h-1]			25 °C																										37 °C
			sample t1		sample t2		sample t3		sample t4		sample t5		sample t6		sample t7		sample t8		sample t9		sample t10		sample t11		sample t12		sample t13		sample t1		sample t2		sample t3		sample t4		sample t5		sample t6		sample t7		sample t8		sample t9		sample t10
ID	Name	KEGG_ID	Measured flux	Calculated flux	Measured flux	Calculated flux	Measured flux	Calculated flux	Measured flux	Calculated flux	Measured flux	Calculated flux	Measured flux	Calculated flux	Measured flux	Calculated flux	Measured flux	Calculated flux	Measured flux	Calculated flux	Measured flux	Calculated flux	Measured flux	Calculated flux	Measured flux	Calculated flux	Measured flux	Calculated flux	Measured flux	Calculated flux	Measured flux	Calculated flux	Measured flux	Calculated flux	Measured flux	Calculated flux	Measured flux	Calculated flux	Measured flux	Calculated flux	Measured flux	Calculated flux	Measured flux	Calculated flux	Measured flux	Calculated flux	Measured flux	Calculated flux
ACALD	Acetaldehyde dehydrogenase (acetylating)	R00228		0		0		0		0		0		0		0		0		0		0		0		0		0		0		0		0		0		0		0		0		0		0		0
ACKr	Acetate kinase	R00315		-2.818		-2.637		-3.958		-6.179		-6.212		-7.563		-6.884		-2.876		-2.855		-2.732		-2.466		-2.219		-1.974		-1.479		-3.607		-9.453		-11.148		-11.496		-8.404		-5.046		-2.539		-2.104		-1.833
ACONTa	Aconitase (half-reaction A, Citrate hydro-lyase)	R01325		1.214		1.224		2.215		3.879		3.714		5.042		4.527		1.724		1.573		1.386		1.208		1.031		0.918		0.998		2.058		6.353		6.46		7.279		5.357		2.932		1.228		1.131		0.988
ACONTb	Aconitase (half-reaction B, Isocitrate hydro-lyase)	R01900		1.214		1.224		2.215		3.879		3.714		5.042		4.527		1.724		1.573		1.386		1.208		1.031		0.918		0.998		2.058		6.353		6.46		7.279		5.357		2.932		1.228		1.131		0.988
ADK1	Adenylate kinase	R00127		0.013		0.024		0.061		0.204		0.281		0.326		0.289		0		0		0		0		0		0		0.027		0		0.199		0.209		0.196		0.109		0		0		0		0
AKGDH	2-Oxogluterate dehydrogenase	R08549		1.154		1.118		1.943		2.968		2.46		3.587		3.238		1.724		1.573		1.386		1.208		1.031		0.918		0.88		2.058		5.466		5.526		6.404		4.872		2.932		1.228		1.131		0.988
ALCD2x	Alcohol dehydrogenase (ethanol)	R00754		0		0		0		0		0		0		0		0		0		0		0		0		0		0		0		0		0		0		0		0		0		0		0
ATPM	ATP maintenance requirement	R00086		3.907		3.15		6.687		9.35		4.286		10.556		9.265		7.779		6.526		5.294		4.458		3.59		3.247		4.35		9.07		23.051		19.974		26.678		20.968		13.656		4.887		4.934		4.284
ATPS4rpp	ATP synthase (four protons for one ATP) (periplasm)			5.939		5.334		10.4		18.245		15.863		23.612		20.958		8.931		7.809		6.64		5.716		4.778		4.302		5.688		10.619		32.575		31.428		37.233		27.526		15.77		6.198		5.907		5.128
AcEx			0	0	0	0	0	0	0	0	0	0	0	0	0	0	0	0	0	0	0	0	0	0	0	0	0	0	0	0	0	0	0	0	0	0	0	0	0	0	0	0	0	0	0	0	0	0
AcUp			4.346	4.346	3.914	3.914	5.107	5.352	7.309	7.309	7.087	7.099	6.828	8.216	7.736	7.584	4.747	4.028	4.138	4.138	4.078	4.078	3.725	3.725	3.407	3.407	3.029	3.029	0.937	1.808	5.344	5.156	9.129	11.413	14.895	14.635	14.273	14.587	11.253	10.828	8.576	7.16	4.327	3.85	3.146	3.077	2.955	2.678
CO2Ex			2.872	3.893	2.876	3.613	5.538	5.538	6.943	7.932	7	7	9.21	9.21	8.402	8.402	4.754	4.599	4.334	4.428	3.962	4.118	3.54	3.674	2.977	3.25	2.599	2.892	2.876	2.201	5.475	5.665	13.735	13.735	14.879	15.427	17.396	16.732	12.178	12.629	7.783	7.978	3.266	3.766	3.071	3.234	2.79	2.821
CO2Up			0	0	0	0	0	0	0	0	0	0	0	0	0	0	0	0	0	0	0	0	0	0	0	0	0	0	0	0	0	0	0	0	0	0	0	0	0	0	0	0	0	0	0	0	0	0
CS	Citrate synthase	R00351		1.214		1.224		2.215		3.879		3.714		5.042		4.527		1.724		1.573		1.386		1.208		1.031		0.918		0.998		2.058		6.353		6.46		7.279		5.357		2.932		1.228		1.131		0.988
CYTBO3_4pp	Cytochrome oxidase bo3 (ubiquinol-8: 4 protons) (periplasm)			3.92		3.585		6.92		12.18		10.783		15.8		14.046		5.842		5.136		4.388		3.784		3.172		2.852		3.69		6.95		21.427		20.822		24.484		18.074		10.268		4.068		3.86		3.354
EDA	2-dehydro-3-deoxy-phosphogluconate aldolase	R05605		0		0		0		0		0		0		0		0		0		0		0		0		0		0		0		0		0		0		0		0		0		0		0
EDD	6-phosphogluconate dehydratase	R02036		0		0		0		0		0		0		0		0		0		0		0		0		0		0		0		0		0		0		0		0		0		0		0
ENO	Enolase	R00658		-0.021		-0.037		-0.095		-0.318		-0.437		-0.507		-0.45		0		0		0		0		0		0		-0.041		0		-0.309		-0.326		-0.305		-0.169		0		0		0		0
EX_4CRSOL_ex				0		0		0		0		0		0		0		0		0		0		0		0		0		0		0		0		0		0		0		0		0		0		0
EX_5DRIB_ex				0		0		0		0		0		0		0		0		0		0		0		0		0		0		0		0		0		0		0		0		0		0		0
EX_AMOB_ex				0		0		0		0		0		0		0		0		0		0		0		0		0		0		0		0		0		0		0		0		0		0		0
EX_Biomass				0.005		0.009		0.023		0.077		0.106		0.123		0.109		0		0		0		0		0		0		0.01		0		0.075		0.079		0.074		0.041		0		0		0		0
EX_MTHTHF_ex				0		0		0		0		0		0		0		0		0		0		0		0		0		0		0		0		0		0		0		0		0		0		0
EX_ac_ex				-4.346		-3.914		-5.352		-7.309		-7.099		-8.216		-7.584		-4.028		-4.138		-4.078		-3.725		-3.407		-3.029		-1.808		-5.156		-11.413		-14.635		-14.587		-10.828		-7.16		-3.85		-3.077		-2.678
EX_aco_c			0.748	0.748	0.243	0.243	0.163	0.163	0.17	0.17	0.083	0.083	0.078	0.078	0	0	0.099	0.099	0.128	0.128	0.191	0.191	0.211	0.211	0.235	0.235	0.234	0.234	0.335	0.335	0.267	0.267	0.289	0.289	0.904	0.904	0.741	0.741	0.336	0.336	0.654	0.654	0.468	0.468	0.311	0.311	0.247	0.247
EX_adp_c				0		0		0		0		0		0		0		0		0		0		0		0		0		0		0		0		0		0		0		0		0		0		0
EX_ca2_ex				0		0		0		0		-0.001		-0.001		-0.001		0		0		0		0		0		0		0		0		0		0		0		0		0		0		0		0
EX_cl_ex				0		0		0		0		-0.001		-0.001		-0.001		0		0		0		0		0		0		0		0		0		0		0		0		0		0		0		0
EX_co2_ex				3.893		3.613		5.538		7.932		7		9.21		8.402		4.599		4.428		4.118		3.674		3.25		2.892		2.201		5.665		13.735		15.427		16.732		12.629		7.978		3.766		3.234		2.821
EX_coa_c				0		0		0		0		0		0		0		0		0		0		0		0		0		0		0		0		0		0		0		0		0		0		0
EX_cobalt2_ex				0		0		0		0		0		0		0		0		0		0		0		0		0		0		0		0		0		0		0		0		0		0		0
EX_cu2_ex				0		0		0		0		0		0		0		0		0		0		0		0		0		0		0		0		0		0		0		0		0		0		0
EX_etoh_ex				0		0		0		0		0		0		0		0		0		0		0		0		0		0		0		0		0		0		0		0		0		0		0
EX_fe2_ex				0		0		0		-0.001		-0.001		-0.001		-0.001		0		0		0		0		0		0		0		0		-0.001		-0.001		-0.001		0		0		0		0		0
EX_fe3_ex				0		0		0		-0.001		-0.001		-0.001		-0.001		0		0		0		0		0		0		0		0		-0.001		-0.001		-0.001		0		0		0		0		0
EX_for_ex				0		0		0		0		0		0		0		0		0		0		0		0		0		0		0		0		0		0		0		0		0		0		0
EX_glc_DASH_D_ex				0		0		0		0		0		0		0		0		0		0		0		0		0		0		0		0		0		0		0		0		0		0		0
EX_glyc_ex				0		0		0		0		0		0		0		0		0		0		0		0		0		0		0		0		0		0		0		0		0		0		0
EX_h2_ex				0		0		0		0		0		0		0		0		0		0		0		0		0		0		0		0		0		0		0		0		0		0		0
EX_h2o_ex				3.242		2.812		4.901		8.96		8.933		11.812		10.516		3.546		3.273		2.963		2.627		2.297		2.071		2.465		4.383		14		14.884		16.292		11.599		6.518		2.923		2.572		2.223
EX_h_ex				-4.3		-3.831		-5.14		-6.601		-6.124		-7.084		-6.582		-4.028		-4.138		-4.078		-3.725		-3.407		-3.029		-1.716		-5.156		-10.723		-13.908		-13.907		-10.451		-7.16		-3.85		-3.076		-2.678
EX_ipa_c			1.415	0.783	1.197	1.039	1.244	1.244	1.005	1.005	0.866	0.866	0.646	0.646	0.764	0.764	1.053	1.053	1.27	1.155	1.265	1.155	1.193	1.048	0.989	0.953	0.865	0.821	0.775	0	1.282	1.282	1.715	1.715	2.629	2.629	2.394	2.394	2.112	2.112	1.46	1.46	0.843	0.843	0.662	0.662	0.598	0.598
EX_k_ex				-0.001		-0.002		-0.004		-0.015		-0.021		-0.024		-0.021		0		0		0		0		0		0		-0.002		0		-0.015		-0.015		-0.014		-0.008		0		0		0		0
EX_lac_ex				0		0		0		0		0		0		0		0		0		0		0		0		0		0		0		0		0		0		0		0		0		0		0
EX_meoh_ex				0		0		0		0		0		0		0		0		0		0		0		0		0		0		0		0		0		0		0		0		0		0		0
EX_mg2_ex				0		0		0		-0.001		-0.001		-0.001		-0.001		0		0		0		0		0		0		0		0		-0.001		-0.001		-0.001		0		0		0		0		0
EX_mn2_ex				0		0		0		0		0		0		0		0		0		0		0		0		0		0		0		0		0		0		0		0		0		0		0
EX_mobd_ex				0		0		0		0		0		0		0		0		0		0		0		0		0		0		0		0		0		0		0		0		0		0		0
EX_mqn8_c				0		0		0		0		0		0		0		0		0		0		0		0		0		0		0		0		0		0		0		0		0		0		0
EX_nad_c				0		0		0		0		0		0		0		0		0		0		0		0		0		0		0		0		0		0		0		0		0		0		0
EX_nadp_c				0		0		0		0		0		0		0		0		0		0		0		0		0		0		0		0		0		0		0		0		0		0		0
EX_nh4_ex				-0.054		-0.097		-0.248		-0.832		-1.145		-1.328		-1.177		0		0		0		0		0		0		-0.108		0		-0.81		-0.853		-0.799		-0.443		0		0		0		0
EX_ni2_ex				0		0		0		0		0		0		0		0		0		0		0		0		0		0		0		0		0		0		0		0		0		0		0
EX_o2_ex				-1.96		-1.793		-3.46		-6.09		-5.392		-7.9		-7.023		-2.921		-2.568		-2.194		-1.892		-1.586		-1.426		-1.845		-3.475		-10.713		-10.411		-12.242		-9.037		-5.134		-2.034		-1.93		-1.677
EX_pi_c				0		0		0		0		0		0		0		0		0		0		0		0		0		0		0		0		0		0		0		0		0		0		0
EX_pi_ex				-0.005		-0.009		-0.022		-0.074		-0.102		-0.119		-0.105		0		0		0		0		0		0		-0.01		0		-0.072		-0.076		-0.071		-0.04		0		0		0		0
EX_q8_c				0		0		0		0		0		0		0		0		0		0		0		0		0		0		0		0		0		0		0		0		0		0		0
EX_so4_ex				-0.001		-0.002		-0.006		-0.019		-0.027		-0.031		-0.027		0		0		0		0		0		0		-0.003		0		-0.019		-0.02		-0.019		-0.01		0		0		0		0
EX_succ_ex				0		0		0		0		0		0		0		0		0		0		0		0		0		0		0		0		0		0		0		0		0		0		0
EX_zn2_ex				0		0		0		0		0		0		0		0		0		0		0		0		0		0		0		0		0		0		0		0		0		0		0
EthEx			0	0	0	0	0	0	0	0	0	0	0	0	0	0	0	0	0	0	0	0	0	0	0	0	0	0	0	0	0	0	0	0	0	0	0	0	0	0	0	0	0	0	0	0	0	0
F6PA	Fructose 6-phosphate aldolase			0		0		0		0		0		0		0		0		0		0		0		0		0		0		0		0		0		0		0		0		0		0		0
FBA	Fructose-bisphosphate aldolase	R01068		-0.004		-0.008		-0.02		-0.067		-0.092		-0.107		-0.095		0		0		0		0		0		0		-0.009		0		-0.065		-0.069		-0.064		-0.036		0		0		0		0
FBP	Fructose-bisphosphatase			0.004		0.008		0.02		0.067		0.092		0.107		0.095		0		0		0		0		0		0		0.009		0		0.065		0.069		0.064		0.036		0		0		0		0
FHL	Formate-hydrogen lyase			0		0		0		0		0		0		0		0		0		0		0		0		0		0		0		0		0		0		0		0		0		0		0
FRD2	Fumarate reductase		0	0	0	0	0	0	0	0	0	0	0	0	0	0	0	0	0	0	0	0	0	0	0	0	0	0	0	0	0	0	0	0	0	0	0	0	0	0	0	0	0	0	0	0	0	0
FUM	Fumarase	R01082		1.213		1.224		2.214		3.876		3.711		5.038		4.524		1.724		1.573		1.386		1.208		1.031		0.918		0.998		2.058		6.35		6.458		7.277		5.355		2.932		1.228		1.131		0.988
FormEx			0	0	0	0	0	0	0	0	0	0	0	0	0	0	0	0	0	0	0	0	0	0	0	0	0	0	0	0	0	0	0	0	0	0	0	0	0	0	0	0	0	0	0	0	0	0
G3PD2	Glycerol-3-phosphate dehydrogenase (NADP)	R00844		-0.001		-0.001		-0.003		-0.011		-0.015		-0.017		-0.015		0		0		0		0		0		0		-0.001		0		-0.01		-0.011		-0.01		-0.006		0		0		0		0
G3PD5	Glycerol-3-phosphate dehydrogenase (ubiquinone-8)			0		0		0		0		0		0		0		0		0		0		0		0		0		0		0		0		0		0		0		0		0		0		0
G6PDH2r	Glucose 6-phosphate dehydrogenase	R00835		0		0		0		0		0		0		0		0		0		0		0		0		0		0		0		0		0		0		0		0		0		0		0
GAPD	Glyceraldehyde-3-phosphate dehydrogenase	R01061		-0.012		-0.022		-0.055		-0.185		-0.255		-0.296		-0.262		0		0		0		0		0		0		-0.024		0		-0.181		-0.19		-0.178		-0.099		0		0		0		0
GLCptspp	D-glucose transport via PEP:Pyr PTS (periplasm)			0		0		0		0		0		0		0		0		0		0		0		0		0		0		0		0		0		0		0		0		0		0		0
GLCt2pp	D-glucose transport in via proton symport (periplasm)			0		0		0		0		0		0		0		0		0		0		0		0		0		0		0		0		0		0		0		0		0		0		0
GLYCDx	Glycerol dehydrogenase	R01034		0		0		0		0		0		0		0		0		0		0		0		0		0		0		0		0		0		0		0		0		0		0		0
GLYK	Glycerol kinase	R00847		0		0		0		0		0		0		0		0		0		0		0		0		0		0		0		0		0		0		0		0		0		0		0
GLYOX3	Glyoxalase III	R09796		0		0		0		0		0		0		0		0		0		0		0		0		0		0		0		0		0		0		0		0		0		0		0
GND	Phosphogluconate dehydrogenase	R01528		0		0		0		0		0		0		0		0		0		0		0		0		0		0		0		0		0		0		0		0		0		0		0
GlcUp			0	0	0	0	0	0	0	0	0	0	0	0	0	0	0	0	0	0	0	0	0	0	0	0	0	0	0	0	0	0	0	0	0	0	0	0	0	0	0	0	0	0	0	0	0	0
GlycUp			0	0	0	0	0	0	0	0	0	0	0	0	0	0	0	0	0	0	0	0	0	0	0	0	0	0	0	0	0	0	0	0	0	0	0	0	0	0	0	0	0	0	0	0	0	0
Growth			0.005	0.005	0.009	0.009	0.023	0.023	0.077	0.077	0.106	0.106	0.123	0.123	0.109	0.109	0	0	0	0	0	0	0	0	0	0	0	0	0.01	0.01	0	0	0.075	0.075	0.079	0.079	0.074	0.074	0.041	0.041	0	0	0	0	0	0	0	0
HEX1	Hexokinase (D-glucose:ATP)	R00299		0		0		0		0		0		0		0		0		0		0		0		0		0		0		0		0		0		0		0		0		0		0		0
ICDHyr	Isocitrate dehydrogenase (NADP)	R00267		1.16		1.127		1.968		3.051		2.574		3.719		3.355		1.724		1.573		1.386		1.208		1.031		0.918		0.891		2.058		5.546		5.611		6.483		4.916		2.932		1.228		1.131		0.988
ICL	Isocitrate lyase	R00479		0.054		0.097		0.247		0.828		1.14		1.323		1.172		0		0		0		0		0		0		0.108		0		0.807		0.85		0.796		0.441		0		0		0		0
LDH_D	D-lactate dehydrogenase	R00704		0		0		0		0		0		0		0		0		0		0		0		0		0		0		0		0		0		0		0		0		0		0		0
LacEx			0	0	0	0	0	0	0	0	0	0	0	0	0	0	0	0	0	0	0	0	0	0	0	0	0	0	0	0	0	0	0	0	0	0	0	0	0	0	0	0	0	0	0	0	0	0
MALS	Malate synthase	R00472		0.054		0.097		0.247		0.828		1.14		1.323		1.172		0		0		0		0		0		0		0.108		0		0.807		0.85		0.796		0.441		0		0		0		0
MDH	Malate dehydrogenase	R00342		1.253		1.295		2.396		4.486		4.55		6.011		5.386		1.724		1.573		1.386		1.208		1.031		0.918		1.077		2.058		6.944		7.083		7.863		5.68		2.932		1.228		1.131		0.988
ME1	Malic enzyme (NAD)	R00214		0.014		0		0.065		0.219		0.301		0.349		0.309		0		0		0		0		0		0		0.028		0		0.213		0.224		0.21		0.116		0		0		0		0
ME2	Malic enzyme (NADP)	R00216		0		0.026		0		0		0		0		0		0		0		0		0		0		0		0		0		0		0		0		0		0		0		0		0
MGSA	Methylglyoxal synthase	R01016		0		0		0		0		0		0		0		0		0		0		0		0		0		0		0		0		0		0		0		0		0		0		0
NADH16pp	NADH dehydrogenase (ubiquinone-8 & 3 protons) (periplasm)			2.71		2.368		4.722		8.359		7.148		10.85		9.6		4.118		3.563		3.002		2.576		2.141		1.934		2.699		4.892		15.129		14.42		17.26		12.748		7.336		2.84		2.729		2.366
NADH17pp	NADH dehydrogenase (menaquinone-8 & 3 protons) (periplasm)			0		0		0		0		0		0		0		0		0		0		0		0		0		0		0		0		0		0		0		0		0		0		0
NADTRHD	NAD transhydrogenase	R00112		0.31		0		0.416		1.017		0.292		1.429		1.134		0.671		0.418		0.231		0.16		0.078		0.097		0.757		0.776		2.829		1.926		3.101		2.256		1.472		0.385		0.469		0.39
O2Up			1.96	1.96	2.518	1.793	4.617	3.46	6.116	6.09	6.31	5.392	8.212	7.9	6.596	7.023	2.921	2.921	2.568	2.568	2.194	2.194	1.892	1.892	1.586	1.586	1.426	1.426	1.845	1.845	3.475	3.475	10.732	10.713	10.411	10.411	12.242	12.242	9.037	9.037	5.134	5.134	2.034	2.034	1.93	1.93	1.677	1.677
PDH	Pyruvate dehydrogenase	R00209	0	0	0	0	0	0	0	0	0	0	0	0	0	0	0	0	0	0	0	0	0	0	0	0	0	0	0	0	0	0	0	0	0	0	0	0	0	0	0	0	0	0	0	0	0	0
PFK	Phosphofructokinase			0		0		0		0		0		0		0		0		0		0		0		0		0		0		0		0		0		0		0		0		0		0		0
PFL	Pyruvate formate lyase	R00212		0		0		0		0		0		0		0		0		0		0		0		0		0		0		0		0		0		0		0		0		0		0		0
PGI	Glucose-6-phosphate isomerase			0		0		0		0		0		0		0		0		0		0		0		0		0		0		0		0		0		0		0		0		0		0		0
PGK	Phosphoglycerate kinase	R01512		-0.012		-0.022		-0.055		-0.185		-0.255		-0.296		-0.262		0		0		0		0		0		0		-0.024		0		-0.181		-0.19		-0.178		-0.099		0		0		0		0
PGL	6-phosphogluconolactonase	R02035		0		0		0		0		0		0		0		0		0		0		0		0		0		0		0		0		0		0		0		0		0		0		0
PGM	Phosphoglycerate mutase	R01518		-0.021		-0.037		-0.095		-0.318		-0.437		-0.507		-0.45		0		0		0		0		0		0		-0.041		0		-0.309		-0.326		-0.305		-0.169		0		0		0		0
POX	Pyruvate oxidase		0	0	0	0	0	0	0	0	0	0	0	0	0	0	0	0	0	0	0	0	0	0	0	0	0	0	0	0	0	0	0	0	0	0	0	0	0	0	0	0	0	0	0	0	0	0
PPC	Phosphoenolpyruvate carboxylase	R00345		0		0		0		0		0		0		0		0		0		0		0		0		0		0		0		0		0		0		0		0		0		0		0
PPCK	Phosphoenolpyruvate carboxykinase	R00341		0.025		0.045		0.114		0.381		0.525		0.609		0.54		0		0		0		0		0		0		0.05		0		0.372		0.391		0.367		0.203		0		0		0		0
PPS	Phosphoenolpyruvate synthase	R00199		0		0		0		0		0		0		0		0		0		0		0		0		0		0		0		0		0		0		0		0		0		0		0
PTAr	Phosphotransacetylase	R00230		-2.818		-2.637		-3.958		-6.179		-6.212		-7.563		-6.884		-2.876		-2.855		-2.732		-2.466		-2.219		-1.974		-1.479		-3.607		-9.453		-11.148		-11.496		-8.404		-5.046		-2.539		-2.104		-1.833
PYK	Pyruvate kinase	R00200		0		0		0		0		0		0		0		0		0		0		0		0		0		0		0		0		0		0		0		0		0		0		0
RPE	Ribulose 5-phosphate 3-epimerase	R01529		-0.004		-0.007		-0.018		-0.06		-0.082		-0.095		-0.085		0		0		0		0		0		0		-0.008		0		-0.058		-0.061		-0.057		-0.032		0		0		0		0
RPI	Ribose-5-phosphate isomerase			-0.004		-0.007		-0.017		-0.057		-0.078		-0.091		-0.08		0		0		0		0		0		0		-0.007		0		-0.055		-0.058		-0.055		-0.03		0		0		0		0
SUCCt2_2pp	Succinate transport via proton symport (2 H) (periplasm)		0	0	0	0	0	0	0	0	0	0	0	0	0	0	0	0	0	0	0	0	0	0	0	0	0	0	0	0	0	0	0	0	0	0	0	0	0	0	0	0	0	0	0	0	0	0
SUCCt3pp	Succinate transport out via proton antiport (periplasm)		0	0	0	0	0	0	0	0	0	0	0	0	0	0	0	0	0	0	0	0	0	0	0	0	0	0	0	0	0	0	0	0	0	0	0	0	0	0	0	0	0	0	0	0	0	0
SUCDi	Succinate dehydrogenase (irreversible)			1.21		1.217		2.198		3.822		3.636		4.951		4.446		1.724		1.573		1.386		1.208		1.031		0.918		0.991		2.058		6.297		6.402		7.224		5.326		2.932		1.228		1.131		0.988
SUCOAS	Succinyl-CoA synthetase (ADP-forming)	R00405		1.152		1.113		1.931		2.927		2.405		3.522		3.18		1.724		1.573		1.386		1.208		1.031		0.918		0.875		2.058		5.426		5.484		6.365		4.85		2.932		1.228		1.131		0.988
SuccEx			0	0	0	0	0	0	0	0	0	0	0	0	0	0	0	0	0	0	0	0	0	0	0	0	0	0	0	0	0	0	0	0	0	0	0	0	0	0	0	0	0	0	0	0	0	0
SuccUp			0	0	0	0	0	0	0	0	0	0	0	0	0	0	0	0	0	0	0	0	0	0	0	0	0	0	0	0	0	0	0	0	0	0	0	0	0	0	0	0	0	0	0	0	0	0
TALA	Transaldolase	R01827		-0.001		-0.002		-0.005		-0.015		-0.021		-0.024		-0.022		0		0		0		0		0		0		-0.002		0		-0.015		-0.016		-0.015		-0.008		0		0		0		0
THD2pp	NAD(P) transhydrogenase (periplasm)			0		0.006		0		0		0		0		0		0		0		0		0		0		0		0		0		0		0		0		0		0		0		0		0
TKT1	Transketolase			-0.001		-0.002		-0.005		-0.015		-0.021		-0.024		-0.022		0		0		0		0		0		0		-0.002		0		-0.015		-0.016		-0.015		-0.008		0		0		0		0
TKT2	Transketolase	R01830		-0.003		-0.005		-0.013		-0.045		-0.061		-0.071		-0.063		0		0		0		0		0		0		-0.006		0		-0.043		-0.046		-0.043		-0.024		0		0		0		0
TPI	Triose-phosphate isomerase	R01015		-0.005		-0.009		-0.023		-0.078		-0.107		-0.124		-0.11		0		0		0		0		0		0		-0.01		0		-0.076		-0.08		-0.075		-0.041		0		0		0		0
ACACCT	Acetyl-CoA:acetoacetyl-CoA transferase	R01359		1.531		1.282		1.407		1.175		0.949		0.724		0.764		1.152		1.283		1.346		1.259		1.188		1.055		0.335		1.549		2.004		3.533		3.135		2.448		2.114		1.311		0.973		0.845
ACACT1r	Acetyl-CoA C-acetyltransferase	R00238		1.531		1.282		1.407		1.175		0.949		0.724		0.764		1.152		1.283		1.346		1.259		1.188		1.055		0.335		1.549		2.004		3.533		3.135		2.448		2.114		1.311		0.973		0.845
ADCi	Acetoacetate decarboxylation (irreversible)	R01366		1.531		1.282		1.407		1.175		0.949		0.724		0.764		1.152		1.283		1.346		1.259		1.188		1.055		0.335		1.549		2.004		3.533		3.135		2.448		2.114		1.311		0.973		0.845
h2Ex			0	0	0	0	0	0	0	0	0	0	0	0	0	0	0	0	0	0	0	0	0	0	0	0	0	0	0	0	0	0	0	0	0	0	0	0	0	0	0	0	0	0	0	0	0	0
h2oEx				3.242		2.812		4.901		8.96		8.933		11.812		10.516		3.546		3.273		2.963		2.627		2.297		2.071		2.465		4.383		14		14.884		16.292		11.599		6.518		2.923		2.572		2.223
h_pEx				-4.3		-3.831		-5.14		-6.601		-6.124		-7.084		-6.582		-4.028		-4.138		-4.078		-3.725		-3.407		-3.029		-1.716		-5.156		-10.723		-13.908		-13.907		-10.451		-7.16		-3.85		-3.076		-2.678
ALCD20y	Propan-2-ol:NADP+ oxidoreductase	R01550		0.783		1.039		1.244		1.005		0.866		0.646		0.764		1.053		1.155		1.155		1.048		0.953		0.821		0		1.282		1.715		2.629		2.394		2.112		1.46		0.843		0.662		0.598
